# Supplementary material for: Measurement agreement of the self-administered questionnaire of the Belgian Health Interview Survey: Paper-and-pencil versus web-based mode
Source: PLoS One. 2018 May 21;13(5):e0197434. doi: 10.1371/journal.pone.0197434 (PMC5962098; doi:10.1371/journal.pone.0197434)
Supplement: S1 Dataset — (XLSX) [file pone.0197434.s001.xlsx]

## Sheet: crossover_final
sh01	sh02	sh03	wb01	wb02	wb03	wb04	wb05	wb06	wb07	wb08	wb09	wb10	wb11	wb12	wb1301	wb1302	wb1303	wb1304	so01	so02	so03	so04	so05	ta01	ta02	ta03	ta0301	ta04	ta0501	ta06	ta070801	ta08	ta09	ta10	ta1101	ta1102	ta1103	ta1104	ta1105	ta1106	ta1107	ta1108	ta1109	ta1110	ta1111	ta1112	ta110401	ta111201	ta1201
2	1	2	2	2	2	2	2	1	2	2	2	1	1	2	3	5	2	2	2	1	3	2	3	2	-3	-3	-3	-3	-3	-3	-3	-3	-3	-3	-3	-3	-3	-3	-3	-3	-3	-3	-3	-3	-3	-3	-3	-3	-3
2	2	3	2	2	2	2	3	2	3	2	3	2	1	3	2	4	1	1	3	1	2	4	3	2	-3	-3	-3	-3	-3	-3	-3	-3	-3	-3	-3	-3	-3	-3	-3	-3	-3	-3	-3	-3	-3	-3	-3	-3	-3
2	2	3	2	2	3	2	3	2	2	2	2	2	3	3	2	3	3	3	3	1	2	2	2	2	-3	-3	-3	-3	-3	-3	-3	-3	-3	-3	-3	-3	-3	-3	-3	-3	-3	-3	-3	-3	-3	-3	-3	-3	-3
1	2	3	3	3	3	2	3	2	3	2	2	1	1	2	2	2	3	3	2	1	3	2	2	2	-3	-3	-3	-3	-3	-3	-3	-3	-3	-3	-3	-3	-3	-3	-3	-3	-3	-3	-3	-3	-3	-3	-3	-3	-3
1	2	3	3	1	2	2	2	1	2	2	1	1	1	2	2	3	3	3	2	1	4	1	4	1	20	1	29	2	-3	3	-3	-3	-3	-3	-3	-3	-3	-3	-3	-3	-3	-3	-3	-3	-3	-3	-3	-3	-3
2	2	3	3	3	1	2	4	2	3	2	1	1	1	2	4	3	3	2	2	1	3	3	3	1	16	1	17	1	10	3	-3	-3	-3	-3	-3	-3	-3	-3	-3	-3	-3	-3	-3	-3	-3	-3	-3	-3	-3
2	2	3	2	2	2	2	3	2	2	2	2	2	2	2	2	2	3	3	2	1	3	2	3	2	-3	-3	-3	-3	-3	-3	-3	-3	-3	-3	-3	-3	-3	-3	-3	-3	-3	-3	-3	-3	-3	-3	-3	-3	-3
2	1	3	2	3	2	2	3	3	2	2	3	1	3	2	1	4	1	1	2	1	3	1	2	2	-3	-3	-3	-3	-3	-3	-3	-3	-3	-3	-3	-3	-3	-3	-3	-3	-3	-3	-3	-3	-3	-3	-3	-3	-3
3	1	3	2	2	2	2	2	2	2	2	2	2	2	2	3	3	3	3	2	1	4	2	2	1	16	1	25	1	36	1	-3	3	1	3	1	-3	-3	-3	-3	-3	-3	-3	-3	-3	-3	-3	-3	-3	2
2	1	3	3	3	2	2	2	2	2	2	4	2	2	3	3	3	3	1	3	1	4	3	3	1	25	99	-3	-3	-3	3	-3	-3	-3	-3	-3	-3	-3	-3	-3	-3	-3	-3	-3	-3	-3	-3	-3	-3	-3
2	2	3	2	1	3	2	2	1	2	2	3	1	2	2	2	3	5	3	3	4	3	2	3	1	21	1	21	1	20	1	-3	2	3	-3	-3	-3	-3	-3	-3	-3	-3	-3	-3	-3	-3	-3	-3	-3	-3
1	2	3	2	1	1	2	2	2	1	2	2	2	1	1	2	2	4	3	2	1	2	4	3	1	13	99	-3	-3	-3	3	-3	-3	-3	-3	-3	-3	-3	-3	-3	-3	-3	-3	-3	-3	-3	-3	-3	-3	-3
1	2	3	2	2	2	2	3	2	2	2	1	1	1	2	3	4	3	2	3	2	3	2	3	2	-3	-3	-3	-3	-3	-3	-3	-3	-3	-3	-3	-3	-3	-3	-3	-3	-3	-3	-3	-3	-3	-3	-3	-3	-3
2	2	3	2	3	2	2	3	2	2	2	2	2	1	2	3	3	2	2	2	1	3	3	4	2	-3	-3	-3	-3	-3	-3	-3	-3	-3	-3	-3	-3	-3	-3	-3	-3	-3	-3	-3	-3	-3	-3	-3	-3	-3
2	2	3	2	3	2	3	4	1	3	3	1	4	1	2	4	4	3	2	1	1	4	1	1	1	18	1	20	1	30	1	-3	4	1	1	1	-3	-3	-3	-3	-3	-3	-3	-3	-3	-3	-3	-3	-3	3
2	1	3	2	2	2	2	2	2	2	2	2	2	2	2	2	2	3	3	2	1	3	3	4	2	-3	-3	-3	-3	-3	-3	-3	-3	-3	-3	-3	-3	-3	-3	-3	-3	-3	-3	-3	-3	-3	-3	-3	-3	-3
1	2	3	3	2	2	3	3	3	2	2	2	3	2	2	2	3	3	3	2	2	2	3	3	2	-3	-3	-3	-3	-3	-3	-3	-3	-3	-3	-3	-3	-3	-3	-3	-3	-3	-3	-3	-3	-3	-3	-3	-3	-3
3	1	3	3	3	2	2	3	2	2	2	2	2	2	2	3	3	2	2	2	1	2	2	2	2	-3	-3	-3	-3	-3	-3	-3	-3	-3	-3	-3	-3	-3	-3	-3	-3	-3	-3	-3	-3	-3	-3	-3	-3	-3
2	2	3	2	1	2	2	3	3	2	2	3	2	2	2	2	3	3	3	1	1	3	2	3	2	-3	-3	-3	-3	-3	-3	-3	-3	-3	-3	-3	-3	-3	-3	-3	-3	-3	-3	-3	-3	-3	-3	-3	-3	-3
1	2	3	2	3	2	2	2	2	2	2	1	-1	1	2	2	3	3	-1	2	1	2	2	2	2	-3	-3	-3	-3	-3	-3	-3	-3	-3	-3	-3	-3	-3	-3	-3	-3	-3	-3	-3	-3	-3	-3	-3	-3	-3
2	2	3	3	4	3	2	3	3	3	2	3	2	2	3	2	3	2	1	2	1	4	1	5	2	-3	-3	-3	-3	-3	-3	-3	-3	-3	-3	-3	-3	-3	-3	-3	-3	-3	-3	-3	-3	-3	-3	-3	-3	-3
2	2	3	2	1	1	2	3	1	1	2	1	1	1	1	2	3	5	3	2	1	4	2	2	2	-3	-3	-3	-3	-3	-3	-3	-3	-3	-3	-3	-3	-3	-3	-3	-3	-3	-3	-3	-3	-3	-3	-3	-3	-3
2	2	3	2	1	1	1	2	1	2	2	1	1	1	2	2	3	3	3	2	1	1	3	3	2	-3	-3	-3	-3	-3	-3	-3	-3	-3	-3	-3	-3	-3	-3	-3	-3	-3	-3	-3	-3	-3	-3	-3	-3	-3
2	1	2	2	2	2	2	2	2	2	2	2	2	2	2	2	3	3	3	3	2	3	2	2	2	-3	-3	-3	-3	-3	-3	-3	-3	-3	-3	-3	-3	-3	-3	-3	-3	-3	-3	-3	-3	-3	-3	-3	-3	-3
1	2	3	2	1	2	2	3	1	1	2	1	1	1	2	1	2	5	4	1	1	4	1	3	1	18	1	18	2	-3	3	-3	-3	-3	-3	-3	-3	-3	-3	-3	-3	-3	-3	-3	-3	-3	-3	-3	-3	-3
2	2	3	2	2	2	-1	2	2	2	2	2	1	1	2	2	2	3	3	2	1	4	1	3	2	-3	-3	-3	-3	-3	-3	-3	-3	-3	-3	-3	-3	-3	-3	-3	-3	-3	-3	-3	-3	-3	-3	-3	-3	-3
2	2	3	2	1	2	2	2	1	2	2	1	2	1	2	2	2	4	3	3	1	3	4	3	2	-3	-3	-3	-3	-3	-3	-3	-3	-3	-3	-3	-3	-3	-3	-3	-3	-3	-3	-3	-3	-3	-3	-3	-3	-3
1	1	3	3	1	2	2	4	1	2	2	2	1	1	2	2	4	3	1	2	1	3	3	3	1	12	1	18	1	2	3	-3	-3	-3	-3	-3	-3	-3	-3	-3	-3	-3	-3	-3	-3	-3	-3	-3	-3	-3
2	2	3	2	2	2	2	2	2	2	2	2	2	1	2	1	2	3	3	2	1	3	3	3	2	-3	-3	-3	-3	-3	-3	-3	-3	-3	-3	-3	-3	-3	-3	-3	-3	-3	-3	-3	-3	-3	-3	-3	-3	-3
2	2	3	3	3	2	-1	3	3	2	2	2	2	2	2	3	3	4	3	3	1	4	3	4	2	-3	-3	-3	-3	-3	-3	-3	-3	-3	-3	-3	-3	-3	-3	-3	-3	-3	-3	-3	-3	-3	-3	-3	-3	-3
1	2	3	2	2	2	2	2	2	2	2	2	2	2	2	2	2	3	3	2	2	2	3	3	2	-3	-3	-3	-3	-3	-3	-3	-3	-3	-3	-3	-3	-3	-3	-3	-3	-3	-3	-3	-3	-3	-3	-3	-3	-3
2	1	2	2	3	3	2	2	2	2	2	2	1	1	2	2	2	4	4	3	1	1	4	5	1	15	99	-3	-3	-3	3	-3	-3	-3	-3	-3	-3	-3	-3	-3	-3	-3	-3	-3	-3	-3	-3	-3	-3	-3
2	1	3	3	2	3	2	4	2	3	2	2	2	2	3	2	3	3	2	2	1	3	1	3	2	-3	-3	-3	-3	-3	-3	-3	-3	-3	-3	-3	-3	-3	-3	-3	-3	-3	-3	-3	-3	-3	-3	-3	-3	-3
2	2	3	2	2	2	2	3	1	2	2	2	1	1	2	2	2	4	3	1	1	4	1	2	2	-3	-3	-3	-3	-3	-3	-3	-3	-3	-3	-3	-3	-3	-3	-3	-3	-3	-3	-3	-3	-3	-3	-3	-3	-3
2	1	3	3	4	2	3	4	3	3	3	3	3	2	3	2	3	2	1	2	1	2	3	2	2	-3	-3	-3	-3	-3	-3	-3	-3	-3	-3	-3	-3	-3	-3	-3	-3	-3	-3	-3	-3	-3	-3	-3	-3	-3
1	2	3	2	3	2	2	2	2	1	2	1	1	1	1	5	1	2	2	1	1	4	1	3	2	-3	-3	-3	-3	-3	-3	-3	-3	-3	-3	-3	-3	-3	-3	-3	-3	-3	-3	-3	-3	-3	-3	-3	-3	-3
2	1	3	2	1	2	2	2	2	2	2	2	2	2	2	2	2	4	3	2	1	2	2	3	1	15	99	-3	-3	-3	3	-3	-3	-3	-3	-3	-3	-3	-3	-3	-3	-3	-3	-3	-3	-3	-3	-3	-3	-3
2	2	3	2	1	2	2	1	1	2	2	1	1	1	2	1	1	5	3	2	1	3	3	5	2	-3	-3	-3	-3	-3	-3	-3	-3	-3	-3	-3	-3	-3	-3	-3	-3	-3	-3	-3	-3	-3	-3	-3	-3	-3
1	2	3	2	1	2	2	2	2	2	2	1	1	1	2	1	2	5	4	1	1	4	1	3	2	-3	-3	-3	-3	-3	-3	-3	-3	-3	-3	-3	-3	-3	-3	-3	-3	-3	-3	-3	-3	-3	-3	-3	-3	-3
1	2	3	2	1	2	2	1	1	2	-1	1	1	1	-1	1	1	5	4	1	1	4	1	1	1	16	1	17	1	35	1	-3	2	2	3	10	-3	-3	-3	-3	-3	-3	-3	-3	-3	-3	-3	-3	-3	2
2	1	3	2	3	3	2	4	3	3	2	3	3	3	2	3	3	2	2	2	1	2	2	3	2	-3	-3	-3	-3	-3	-3	-3	-3	-3	-3	-3	-3	-3	-3	-3	-3	-3	-3	-3	-3	-3	-3	-3	-3	-3
1	-1	3	2	3	2	2	3	2	2	2	3	3	3	2	3	3	4	2	2	1	3	2	2	1	24	1	24	1	30	2	-3	-3	-3	-3	-3	-3	-3	-3	-3	-3	-3	-3	-3	-3	-3	-3	-3	-3	-3
2	2	3	2	2	2	2	3	2	2	2	2	2	1	2	3	3	3	2	2	1	3	2	4	1	18	99	-3	-3	-3	2	-3	-3	-3	-3	-3	-3	-3	-3	-3	-3	-3	-3	-3	-3	-3	-3	-3	-3	-3
2	2	3	2	1	2	1	3	1	1	1	3	1	1	2	5	5	1	1	3	2	2	3	3	1	18	1	19	1	7	1	-3	2	1	1	1	-3	-3	-3	-3	-3	-3	-3	-3	-3	-3	-3	-3	-3	1
1	2	3	2	1	2	2	2	2	2	-1	1	1	1	-1	1	1	4	4	1	1	3	1	4	1	18	1	18	1	2	3	-3	-3	-3	-3	-3	-3	-3	-3	-3	-3	-3	-3	-3	-3	-3	-3	-3	-3	-3
2	1	3	3	2	2	2	3	2	2	2	3	1	1	3	2	2	4	3	2	1	3	1	1	1	18	1	18	1	15	3	-3	-3	-3	-3	-3	-3	-3	-3	-3	-3	-3	-3	-3	-3	-3	-3	-3	-3	-3
2	2	3	2	2	2	2	2	1	2	2	2	2	1	2	2	2	3	3	2	1	4	1	2	1	15	1	20	1	10	2	-3	-3	-3	-3	-3	-3	-3	-3	-3	-3	-3	-3	-3	-3	-3	-3	-3	-3	-3
2	1	3	2	2	2	2	3	2	3	2	2	2	1	2	2	2	3	3	2	1	3	1	2	1	16	1	16	1	10	1	-3	2	1	1	10	-3	-3	-3	-3	-3	-3	-3	-3	-3	-3	-3	-3	-3	1
2	2	3	2	1	2	2	3	1	2	2	1	2	1	3	2	2	2	1	2	1	3	3	2	1	17	1	17	1	3	3	-3	-3	-3	-3	-3	-3	-3	-3	-3	-3	-3	-3	-3	-3	-3	-3	-3	-3	-3
1	2	3	3	3	2	3	3	3	3	2	3	3	3	2	2	3	2	1	2	1	3	1	1	1	15	1	18	1	14	1	-3	4	1	3	1	-3	-3	-3	-3	-3	-3	-3	-3	-3	-3	-3	-3	-3	1
1	2	3	2	2	2	2	3	2	3	2	2	2	2	2	2	2	3	3	2	1	3	2	3	1	18	99	-3	-3	-3	3	-3	-3	-3	-3	-3	-3	-3	-3	-3	-3	-3	-3	-3	-3	-3	-3	-3	-3	-3
2	2	3	2	2	2	2	2	2	3	2	2	1	1	3	4	4	2	2	3	1	3	2	2	2	-3	-3	-3	-3	-3	-3	-3	-3	-3	-3	-3	-3	-3	-3	-3	-3	-3	-3	-3	-3	-3	-3	-3	-3	-3
2	2	3	2	2	2	2	3	2	2	2	3	2	2	2	2	3	3	3	2	1	3	3	5	2	-3	-3	-3	-3	-3	-3	-3	-3	-3	-3	-3	-3	-3	-3	-3	-3	-3	-3	-3	-3	-3	-3	-3	-3	-3
2	1	3	2	2	2	2	3	2	2	2	2	1	2	2	2	3	4	2	2	1	4	1	1	2	-3	-3	-3	-3	-3	-3	-3	-3	-3	-3	-3	-3	-3	-3	-3	-3	-3	-3	-3	-3	-3	-3	-3	-3	-3
1	2	3	2	1	2	2	2	2	2	2	2	2	2	2	2	2	3	2	2	1	2	1	2	2	-3	-3	-3	-3	-3	-3	-3	-3	-3	-3	-3	-3	-3	-3	-3	-3	-3	-3	-3	-3	-3	-3	-3	-3	-3
2	2	3	2	2	2	2	2	2	2	2	1	1	1	2	2	2	5	5	2	1	3	2	4	1	18	1	18	1	35	3	-3	-3	-3	-3	-3	-3	-3	-3	-3	-3	-3	-3	-3	-3	-3	-3	-3	-3	-3
2	2	3	2	1	2	2	3	1	2	1	1	1	1	2	2	2	4	3	1	1	4	2	2	1	19	1	19	1	6	3	-3	-3	-3	-3	-3	-3	-3	-3	-3	-3	-3	-3	-3	-3	-3	-3	-3	-3	-3
1	2	3	3	3	2	3	3	1	2	2	1	1	1	2	2	3	3	2	2	1	4	3	2	2	-3	-3	-3	-3	-3	-3	-3	-3	-3	-3	-3	-3	-3	-3	-3	-3	-3	-3	-3	-3	-3	-3	-3	-3	-3
3	2	2	4	1	3	4	3	3	3	2	3	1	1	2	2	5	1	1	3	3	3	4	5	1	15	1	17	1	5	3	-3	-3	-3	-3	-3	-3	-3	-3	-3	-3	-3	-3	-3	-3	-3	-3	-3	-3	-3
2	1	3	2	1	2	2	2	1	1	2	2	1	2	2	2	4	3	2	1	1	3	2	3	2	-3	-3	-3	-3	-3	-3	-3	-3	-3	-3	-3	-3	-3	-3	-3	-3	-3	-3	-3	-3	-3	-3	-3	-3	-3
2	2	3	2	1	2	2	3	2	2	2	1	2	1	2	2	2	2	2	2	1	2	3	4	2	-3	-3	-3	-3	-3	-3	-3	-3	-3	-3	-3	-3	-3	-3	-3	-3	-3	-3	-3	-3	-3	-3	-3	-3	-3
1	2	3	2	1	2	2	2	1	2	2	1	1	1	2	1	1	5	4	1	1	4	2	4	2	-3	-3	-3	-3	-3	-3	-3	-3	-3	-3	-3	-3	-3	-3	-3	-3	-3	-3	-3	-3	-3	-3	-3	-3	-3
1	2	3	2	3	2	2	3	1	2	2	2	1	1	2	2	3	3	2	1	1	4	1	1	2	-3	-3	-3	-3	-3	-3	-3	-3	-3	-3	-3	-3	-3	-3	-3	-3	-3	-3	-3	-3	-3	-3	-3	-3	-3
2	2	3	3	2	2	2	4	2	3	2	2	1	1	2	3	4	5	3	2	1	3	2	3	2	-3	-3	-3	-3	-3	-3	-3	-3	-3	-3	-3	-3	-3	-3	-3	-3	-3	-3	-3	-3	-3	-3	-3	-3	-3
1	2	3	2	2	2	2	2	2	2	2	1	1	1	2	2	3	5	4	2	1	4	1	2	2	-3	-3	-3	-3	-3	-3	-3	-3	-3	-3	-3	-3	-3	-3	-3	-3	-3	-3	-3	-3	-3	-3	-3	-3	-3
1	1	3	2	2	2	2	3	2	3	2	3	2	2	4	5	5	1	1	2	1	2	3	3	2	-3	-3	-3	-3	-3	-3	-3	-3	-3	-3	-3	-3	-3	-3	-3	-3	-3	-3	-3	-3	-3	-3	-3	-3	-3
1	2	3	2	1	1	2	2	1	2	2	2	1	1	2	2	3	3	3	2	1	3	1	3	2	-3	-3	-3	-3	-3	-3	-3	-3	-3	-3	-3	-3	-3	-3	-3	-3	-3	-3	-3	-3	-3	-3	-3	-3	-3
2	2	3	2	2	2	2	2	1	2	2	2	1	1	2	3	4	2	2	2	1	3	2	3	2	-3	-3	-3	-3	-3	-3	-3	-3	-3	-3	-3	-3	-3	-3	-3	-3	-3	-3	-3	-3	-3	-3	-3	-3	-3
2	2	3	2	2	2	2	3	1	2	2	2	2	1	2	3	3	4	4	2	1	3	2	3	2	-3	-3	-3	-3	-3	-3	-3	-3	-3	-3	-3	-3	-3	-3	-3	-3	-3	-3	-3	-3	-3	-3	-3	-3	-3
3	-1	2	2	1	2	2	1	1	2	2	1	1	1	2	3	3	3	3	2	1	3	2	1	1	7	1	12	1	6	3	-3	-3	-3	-3	-3	-3	-3	-3	-3	-3	-3	-3	-3	-3	-3	-3	-3	-3	-3
1	2	3	2	2	2	2	2	1	2	2	1	1	1	2	2	2	3	3	2	1	4	1	3	1	15	1	16	1	10	3	-3	-3	-3	-3	-3	-3	-3	-3	-3	-3	-3	-3	-3	-3	-3	-3	-3	-3	-3
1	2	3	2	3	2	2	2	1	2	2	2	2	2	2	2	2	3	3	2	1	3	2	3	2	-3	-3	-3	-3	-3	-3	-3	-3	-3	-3	-3	-3	-3	-3	-3	-3	-3	-3	-3	-3	-3	-3	-3	-3	-3
2	2	3	2	2	2	2	2	2	2	2	1	1	1	2	2	2	3	2	1	1	4	1	2	2	-3	-3	-3	-3	-3	-3	-3	-3	-3	-3	-3	-3	-3	-3	-3	-3	-3	-3	-3	-3	-3	-3	-3	-3	-3
2	2	3	2	1	2	2	2	1	2	2	2	2	1	2	2	2	4	4	2	1	3	1	2	2	-3	-3	-3	-3	-3	-3	-3	-3	-3	-3	-3	-3	-3	-3	-3	-3	-3	-3	-3	-3	-3	-3	-3	-3	-3
3	1	3	3	3	1	2	4	2	2	2	4	1	1	3	2	3	3	2	2	1	4	1	3	2	-3	-3	-3	-3	-3	-3	-3	-3	-3	-3	-3	-3	-3	-3	-3	-3	-3	-3	-3	-3	-3	-3	-3	-3	-3
1	2	3	2	3	2	2	3	2	2	2	3	2	1	2	2	4	2	1	1	1	4	1	2	2	-3	-3	-3	-3	-3	-3	-3	-3	-3	-3	-3	-3	-3	-3	-3	-3	-3	-3	-3	-3	-3	-3	-3	-3	-3
3	1	2	2	2	2	2	3	1	2	2	3	1	1	2	1	2	3	3	1	1	3	4	4	1	17	99	-3	-3	-3	2	-3	-3	-3	-3	-3	-3	-3	-3	-3	-3	-3	-3	-3	-3	-3	-3	-3	-3	-3
3	1	2	2	3	2	2	3	3	3	3	2	2	2	2	4	5	2	1	2	2	2	2	5	2	-3	-3	-3	-3	-3	-3	-3	-3	-3	-3	-3	-3	-3	-3	-3	-3	-3	-3	-3	-3	-3	-3	-3	-3	-3
2	2	3	2	2	2	2	2	2	2	2	2	2	2	2	2	2	3	3	2	1	3	2	4	1	18	99	-3	-3	-3	3	-3	-3	-3	-3	-3	-3	-3	-3	-3	-3	-3	-3	-3	-3	-3	-3	-3	-3	-3
1	2	3	2	3	2	2	3	2	2	2	2	1	1	2	1	1	4	3	2	1	4	2	3	2	-3	-3	-3	-3	-3	-3	-3	-3	-3	-3	-3	-3	-3	-3	-3	-3	-3	-3	-3	-3	-3	-3	-3	-3	-3
1	2	3	3	2	1	3	3	3	3	2	2	3	3	2	3	4	2	1	1	1	3	2	5	2	-3	-3	-3	-3	-3	-3	-3	-3	-3	-3	-3	-3	-3	-3	-3	-3	-3	-3	-3	-3	-3	-3	-3	-3	-3
1	2	3	2	1	2	2	2	1	2	2	1	1	1	2	2	2	3	3	1	1	3	2	4	1	14	99	-3	-3	-3	2	-3	-3	-3	-3	-3	-3	-3	-3	-3	-3	-3	-3	-3	-3	-3	-3	-3	-3	-3
1	2	3	2	1	2	2	3	3	1	2	1	3	1	2	1	1	3	3	2	1	3	1	1	2	-3	-3	-3	-3	-3	-3	-3	-3	-3	-3	-3	-3	-3	-3	-3	-3	-3	-3	-3	-3	-3	-3	-3	-3	-3
1	2	3	2	1	2	-1	3	2	2	2	1	1	1	2	2	2	4	4	2	1	3	2	3	2	-3	-3	-3	-3	-3	-3	-3	-3	-3	-3	-3	-3	-3	-3	-3	-3	-3	-3	-3	-3	-3	-3	-3	-3	-3
2	1	2	2	2	2	2	2	1	2	2	1	1	1	2	2	2	4	3	2	1	3	1	1	2	-3	-3	-3	-3	-3	-3	-3	-3	-3	-3	-3	-3	-3	-3	-3	-3	-3	-3	-3	-3	-3	-3	-3	-3	-3
1	2	3	2	1	1	1	1	1	2	2	2	1	1	1	2	2	3	3	1	1	3	1	1	2	-3	-3	-3	-3	-3	-3	-3	-3	-3	-3	-3	-3	-3	-3	-3	-3	-3	-3	-3	-3	-3	-3	-3	-3	-3
2	2	3	2	3	2	2	3	2	2	2	1	1	1	2	2	2	4	3	2	1	4	3	4	2	-3	-3	-3	-3	-3	-3	-3	-3	-3	-3	-3	-3	-3	-3	-3	-3	-3	-3	-3	-3	-3	-3	-3	-3	-3
2	2	3	3	3	2	2	2	3	4	2	3	3	3	3	3	4	2	2	3	2	2	2	3	2	-3	-3	-3	-3	-3	-3	-3	-3	-3	-3	-3	-3	-3	-3	-3	-3	-3	-3	-3	-3	-3	-3	-3	-3	-3
2	2	3	2	1	2	2	3	3	3	2	1	1	1	2	2	3	2	2	2	1	4	2	4	2	-3	-3	-3	-3	-3	-3	-3	-3	-3	-3	-3	-3	-3	-3	-3	-3	-3	-3	-3	-3	-3	-3	-3	-3	-3
1	2	3	2	1	2	2	2	1	1	2	1	1	1	1	2	3	3	3	1	1	3	3	3	1	16	1	18	1	10	3	-3	-3	-3	-3	-3	-3	-3	-3	-3	-3	-3	-3	-3	-3	-3	-3	-3	-3	-3
2	2	3	2	2	2	2	2	2	2	2	2	1	1	2	2	2	4	3	2	1	3	1	2	2	-3	-3	-3	-3	-3	-3	-3	-3	-3	-3	-3	-3	-3	-3	-3	-3	-3	-3	-3	-3	-3	-3	-3	-3	-3
1	2	3	2	1	2	2	1	1	2	2	1	1	1	2	1	1	5	5	2	1	4	1	2	1	15	1	15	1	2	3	-3	-3	-3	-3	-3	-3	-3	-3	-3	-3	-3	-3	-3	-3	-3	-3	-3	-3	-3
2	2	3	2	2	2	2	2	2	2	2	1	1	1	2	3	3	3	3	2	2	2	2	3	2	-3	-3	-3	-3	-3	-3	-3	-3	-3	-3	-3	-3	-3	-3	-3	-3	-3	-3	-3	-3	-3	-3	-3	-3	-3
2	2	3	2	2	2	2	2	2	2	2	2	2	2	2	2	2	3	3	2	1	3	2	3	2	-3	-3	-3	-3	-3	-3	-3	-3	-3	-3	-3	-3	-3	-3	-3	-3	-3	-3	-3	-3	-3	-3	-3	-3	-3
2	2	3	2	2	2	2	2	2	2	2	1	1	1	2	1	2	4	3	1	1	4	1	1	1	18	1	18	1	3	3	-3	-3	-3	-3	-3	-3	-3	-3	-3	-3	-3	-3	-3	-3	-3	-3	-3	-3	-3
2	2	3	2	2	3	3	3	2	3	3	3	2	2	2	2	2	2	3	2	1	3	2	3	2	-3	-3	-3	-3	-3	-3	-3	-3	-3	-3	-3	-3	-3	-3	-3	-3	-3	-3	-3	-3	-3	-3	-3	-3	-3
2	2	3	3	3	1	2	3	2	2	2	2	2	1	2	4	4	2	2	2	1	3	2	3	2	-3	-3	-3	-3	-3	-3	-3	-3	-3	-3	-3	-3	-3	-3	-3	-3	-3	-3	-3	-3	-3	-3	-3	-3	-3
3	1	2	3	3	3	3	3	3	3	3	3	4	3	3	3	4	3	2	2	1	2	2	2	2	-3	-3	-3	-3	-3	-3	-3	-3	-3	-3	-3	-3	-3	-3	-3	-3	-3	-3	-3	-3	-3	-3	-3	-3	-3
2	2	3	2	1	2	2	2	2	2	2	2	1	1	2	2	3	4	3	2	1	2	2	3	2	-3	-3	-3	-3	-3	-3	-3	-3	-3	-3	-3	-3	-3	-3	-3	-3	-3	-3	-3	-3	-3	-3	-3	-3	-3
2	2	3	2	2	2	2	2	2	3	2	1	3	3	2	2	4	5	2	1	1	4	2	3	1	16	1	17	1	5	2	-3	-3	-3	-3	-3	-3	-3	-3	-3	-3	-3	-3	-3	-3	-3	-3	-3	-3	-3
2	1	3	2	2	2	2	3	2	3	2	2	2	1	2	2	2	4	3	3	1	3	2	2	2	-3	-3	-3	-3	-3	-3	-3	-3	-3	-3	-3	-3	-3	-3	-3	-3	-3	-3	-3	-3	-3	-3	-3	-3	-3
1	2	3	2	1	2	2	2	2	2	2	2	2	2	2	4	4	3	2	2	2	4	3	2	2	-3	-3	-3	-3	-3	-3	-3	-3	-3	-3	-3	-3	-3	-3	-3	-3	-3	-3	-3	-3	-3	-3	-3	-3	-3
2	2	3	2	2	2	-1	2	2	2	2	2	1	1	2	1	2	3	3	2	1	3	2	3	2	-3	-3	-3	-3	-3	-3	-3	-3	-3	-3	-3	-3	-3	-3	-3	-3	-3	-3	-3	-3	-3	-3	-3	-3	-3
2	2	3	2	3	2	2	3	3	2	2	3	3	2	2	2	2	3	3	2	1	2	3	2	2	-3	-3	-3	-3	-3	-3	-3	-3	-3	-3	-3	-3	-3	-3	-3	-3	-3	-3	-3	-3	-3	-3	-3	-3	-3
2	2	3	2	2	2	2	2	1	2	2	1	1	1	2	2	2	5	4	1	1	4	1	1	2	-3	-3	-3	-3	-3	-3	-3	-3	-3	-3	-3	-3	-3	-3	-3	-3	-3	-3	-3	-3	-3	-3	-3	-3	-3
2	2	3	2	4	1	2	3	2	1	1	2	2	2	3	1	1	5	4	2	1	2	4	2	2	-3	-3	-3	-3	-3	-3	-3	-3	-3	-3	-3	-3	-3	-3	-3	-3	-3	-3	-3	-3	-3	-3	-3	-3	-3
2	2	3	2	2	2	2	2	2	2	2	2	1	1	2	2	3	3	3	2	2	3	1	3	2	-3	-3	-3	-3	-3	-3	-3	-3	-3	-3	-3	-3	-3	-3	-3	-3	-3	-3	-3	-3	-3	-3	-3	-3	-3
2	2	3	3	3	-1	-1	3	3	2	2	3	3	3	3	2	4	3	2	2	1	3	3	3	1	13	1	18	1	30	1	-3	4	1	3	10	-3	-3	-3	-3	-3	-3	-3	-3	-3	-3	-3	-3	-3	3
1	2	3	2	1	2	2	1	1	2	2	1	1	1	2	2	2	3	3	1	1	3	1	1	2	-3	-3	-3	-3	-3	-3	-3	-3	-3	-3	-3	-3	-3	-3	-3	-3	-3	-3	-3	-3	-3	-3	-3	-3	-3
2	1	3	1	2	1	1	3	1	1	1	2	1	1	2	2	2	3	3	2	1	2	2	2	2	-3	-3	-3	-3	-3	-3	-3	-3	-3	-3	-3	-3	-3	-3	-3	-3	-3	-3	-3	-3	-3	-3	-3	-3	-3
2	1	3	2	2	2	2	2	2	1	2	2	2	2	1	2	2	3	3	2	1	3	2	2	2	-3	-3	-3	-3	-3	-3	-3	-3	-3	-3	-3	-3	-3	-3	-3	-3	-3	-3	-3	-3	-3	-3	-3	-3	-3
2	2	3	2	2	2	2	2	2	2	2	1	2	1	2	2	3	5	3	2	1	3	2	5	2	-3	-3	-3	-3	-3	-3	-3	-3	-3	-3	-3	-3	-3	-3	-3	-3	-3	-3	-3	-3	-3	-3	-3	-3	-3
1	2	3	1	2	2	1	2	1	2	2	1	1	1	1	2	2	4	3	1	1	2	2	2	1	19	1	21	1	8	3	-3	-3	-3	-3	-3	-3	-3	-3	-3	-3	-3	-3	-3	-3	-3	-3	-3	-3	-3
2	2	3	2	1	3	2	3	3	3	3	3	3	1	2	3	3	2	2	2	1	4	2	4	2	-3	-3	-3	-3	-3	-3	-3	-3	-3	-3	-3	-3	-3	-3	-3	-3	-3	-3	-3	-3	-3	-3	-3	-3	-3
2	1	3	2	3	2	2	3	2	2	2	3	3	3	2	2	3	3	2	3	1	3	3	5	2	-3	-3	-3	-3	-3	-3	-3	-3	-3	-3	-3	-3	-3	-3	-3	-3	-3	-3	-3	-3	-3	-3	-3	-3	-3
2	2	3	2	1	2	2	1	1	2	2	1	1	1	2	3	3	4	3	2	2	2	3	2	2	-3	-3	-3	-3	-3	-3	-3	-3	-3	-3	-3	-3	-3	-3	-3	-3	-3	-3	-3	-3	-3	-3	-3	-3	-3
1	2	3	2	4	3	2	4	3	3	2	3	3	3	2	3	3	3	2	2	1	2	2	5	2	-3	-3	-3	-3	-3	-3	-3	-3	-3	-3	-3	-3	-3	-3	-3	-3	-3	-3	-3	-3	-3	-3	-3	-3	-3
2	2	3	2	2	2	2	2	2	2	2	2	1	1	2	2	3	3	2	2	1	2	1	2	1	23	99	-3	-3	-3	3	-3	-3	-3	-3	-3	-3	-3	-3	-3	-3	-3	-3	-3	-3	-3	-3	-3	-3	-3
2	2	3	2	1	2	2	1	1	2	2	1	1	1	2	2	3	4	3	2	3	2	1	3	1	21	1	21	1	5	3	-3	-3	-3	-3	-3	-3	-3	-3	-3	-3	-3	-3	-3	-3	-3	-3	-3	-3	-3
2	1	3	2	2	2	2	3	2	2	2	2	2	1	2	2	2	3	3	2	1	3	1	3	2	-3	-3	-3	-3	-3	-3	-3	-3	-3	-3	-3	-3	-3	-3	-3	-3	-3	-3	-3	-3	-3	-3	-3	-3	-3
2	2	3	2	2	1	2	3	2	2	2	1	1	1	2	2	2	3	3	1	1	3	1	1	2	-3	-3	-3	-3	-3	-3	-3	-3	-3	-3	-3	-3	-3	-3	-3	-3	-3	-3	-3	-3	-3	-3	-3	-3	-3
1	2	3	2	2	2	2	2	2	2	2	1	1	1	2	2	2	5	3	1	1	3	1	3	2	-3	-3	-3	-3	-3	-3	-3	-3	-3	-3	-3	-3	-3	-3	-3	-3	-3	-3	-3	-3	-3	-3	-3	-3	-3
2	2	3	2	1	2	2	2	2	2	2	2	1	1	2	2	2	5	4	2	1	2	2	2	2	-3	-3	-3	-3	-3	-3	-3	-3	-3	-3	-3	-3	-3	-3	-3	-3	-3	-3	-3	-3	-3	-3	-3	-3	-3
2	2	3	3	2	3	2	2	2	3	2	3	3	3	3	3	3	3	3	2	1	3	2	3	1	16	1	19	1	40	1	-3	4	1	1	1	-3	-3	-3	-3	-3	-3	-3	-3	-3	-3	-3	-3	-3	2
2	2	3	2	2	2	2	3	2	2	2	2	1	1	2	2	2	3	3	2	1	3	1	2	2	-3	-3	-3	-3	-3	-3	-3	-3	-3	-3	-3	-3	-3	-3	-3	-3	-3	-3	-3	-3	-3	-3	-3	-3	-3
2	2	3	2	2	2	2	2	1	2	2	1	1	1	2	1	2	4	3	1	1	4	2	1	1	15	1	16	1	14	2	-3	-3	-3	-3	-3	-3	-3	-3	-3	-3	-3	-3	-3	-3	-3	-3	-3	-3	-3
1	2	3	2	1	2	2	2	2	2	2	1	1	1	2	2	-1	5	4	2	1	4	1	2	2	-3	-3	-3	-3	-3	-3	-3	-3	-3	-3	-3	-3	-3	-3	-3	-3	-3	-3	-3	-3	-3	-3	-3	-3	-3
1	2	3	2	2	2	2	2	2	2	2	2	2	1	2	1	2	3	3	2	1	4	2	1	2	-3	-3	-3	-3	-3	-3	-3	-3	-3	-3	-3	-3	-3	-3	-3	-3	-3	-3	-3	-3	-3	-3	-3	-3	-3
4	1	2	2	2	2	2	1	1	2	2	1	1	1	2	4	3	3	2	1	1	4	2	2	2	-3	-3	-3	-3	-3	-3	-3	-3	-3	-3	-3	-3	-3	-3	-3	-3	-3	-3	-3	-3	-3	-3	-3	-3	-3
2	2	3	2	3	2	2	3	3	2	3	2	2	2	2	3	3	2	2	2	1	3	1	2	2	-3	-3	-3	-3	-3	-3	-3	-3	-3	-3	-3	-3	-3	-3	-3	-3	-3	-3	-3	-3	-3	-3	-3	-3	-3
1	2	3	2	1	2	2	1	4	3	4	3	4	3	3	2	3	3	4	2	1	3	3	2	2	-3	-3	-3	-3	-3	-3	-3	-3	-3	-3	-3	-3	-3	-3	-3	-3	-3	-3	-3	-3	-3	-3	-3	-3	-3
1	1	3	2	2	2	2	1	1	2	2	1	1	1	2	2	2	5	5	1	1	3	1	2	2	-3	-3	-3	-3	-3	-3	-3	-3	-3	-3	-3	-3	-3	-3	-3	-3	-3	-3	-3	-3	-3	-3	-3	-3	-3
4	1	1	3	4	4	3	4	4	3	4	4	4	4	3	4	4	1	1	4	1	3	5	3	1	14	1	16	1	15	3	-3	-3	-3	-3	-3	-3	-3	-3	-3	-3	-3	-3	-3	-3	-3	-3	-3	-3	-3
2	2	3	2	2	2	3	2	2	2	2	2	1	1	2	2	3	4	3	2	1	3	1	3	2	-3	-3	-3	-3	-3	-3	-3	-3	-3	-3	-3	-3	-3	-3	-3	-3	-3	-3	-3	-3	-3	-3	-3	-3	-3
3	1	2	3	3	3	2	3	4	3	3	4	4	4	3	3	3	2	2	2	1	3	3	3	2	-3	-3	-3	-3	-3	-3	-3	-3	-3	-3	-3	-3	-3	-3	-3	-3	-3	-3	-3	-3	-3	-3	-3	-3	-3
2	2	3	2	2	3	2	2	2	2	1	3	1	1	3	2	2	3	2	2	1	2	2	2	2	-3	-3	-3	-3	-3	-3	-3	-3	-3	-3	-3	-3	-3	-3	-3	-3	-3	-3	-3	-3	-3	-3	-3	-3	-3
2	2	3	2	3	2	2	3	1	2	2	3	1	1	2	2	3	4	2	2	1	3	2	3	1	17	99	-3	-3	-3	3	-3	-3	-3	-3	-3	-3	-3	-3	-3	-3	-3	-3	-3	-3	-3	-3	-3	-3	-3
2	1	3	2	2	2	2	2	2	2	2	2	2	1	2	3	3	2	2	2	1	1	3	3	2	-3	-3	-3	-3	-3	-3	-3	-3	-3	-3	-3	-3	-3	-3	-3	-3	-3	-3	-3	-3	-3	-3	-3	-3	-3
1	2	3	2	1	2	2	2	2	1	2	1	1	1	2	1	2	5	4	2	2	3	2	2	2	-3	-3	-3	-3	-3	-3	-3	-3	-3	-3	-3	-3	-3	-3	-3	-3	-3	-3	-3	-3	-3	-3	-3	-3	-3
2	2	3	3	2	3	2	3	3	3	2	2	3	3	2	3	3	3	3	2	1	3	2	4	2	-3	-3	-3	-3	-3	-3	-3	-3	-3	-3	-3	-3	-3	-3	-3	-3	-3	-3	-3	-3	-3	-3	-3	-3	-3
2	2	3	2	1	2	2	2	1	2	2	2	2	2	2	2	2	4	3	3	1	4	2	2	2	-3	-3	-3	-3	-3	-3	-3	-3	-3	-3	-3	-3	-3	-3	-3	-3	-3	-3	-3	-3	-3	-3	-3	-3	-3
1	2	3	2	2	2	2	1	1	1	2	1	2	1	2	2	2	4	4	2	1	3	1	2	2	-3	-3	-3	-3	-3	-3	-3	-3	-3	-3	-3	-3	-3	-3	-3	-3	-3	-3	-3	-3	-3	-3	-3	-3	-3
2	2	3	2	3	2	2	3	2	2	2	3	3	1	3	2	3	2	2	2	1	2	2	2	2	-3	-3	-3	-3	-3	-3	-3	-3	-3	-3	-3	-3	-3	-3	-3	-3	-3	-3	-3	-3	-3	-3	-3	-3	-3
2	2	3	3	3	2	2	3	2	2	2	2	2	2	2	2	3	3	3	2	1	3	2	2	2	-3	-3	-3	-3	-3	-3	-3	-3	-3	-3	-3	-3	-3	-3	-3	-3	-3	-3	-3	-3	-3	-3	-3	-3	-3
2	2	3	2	2	2	2	2	2	1	2	2	2	2	2	2	2	4	3	2	2	3	1	3	2	-3	-3	-3	-3	-3	-3	-3	-3	-3	-3	-3	-3	-3	-3	-3	-3	-3	-3	-3	-3	-3	-3	-3	-3	-3
2	2	3	2	2	2	-1	3	2	2	2	1	1	1	2	2	2	5	4	2	1	2	2	2	2	-3	-3	-3	-3	-3	-3	-3	-3	-3	-3	-3	-3	-3	-3	-3	-3	-3	-3	-3	-3	-3	-3	-3	-3	-3
2	2	3	2	1	2	2	2	1	2	2	1	1	1	2	2	2	4	3	1	1	4	2	3	2	-3	-3	-3	-3	-3	-3	-3	-3	-3	-3	-3	-3	-3	-3	-3	-3	-3	-3	-3	-3	-3	-3	-3	-3	-3
2	1	2	2	2	1	1	3	2	1	2	2	1	1	1	3	3	4	3	2	1	2	2	2	2	-3	-3	-3	-3	-3	-3	-3	-3	-3	-3	-3	-3	-3	-3	-3	-3	-3	-3	-3	-3	-3	-3	-3	-3	-3
2	1	3	2	3	1	2	3	1	2	2	1	1	1	2	2	3	3	3	2	1	3	2	2	2	-3	-3	-3	-3	-3	-3	-3	-3	-3	-3	-3	-3	-3	-3	-3	-3	-3	-3	-3	-3	-3	-3	-3	-3	-3
[truncated: 480 more columns]
